# Supplementary material for: Myeloblasts transition to megakaryoblastic immunophenotypes over time in some patients with myelodysplastic syndromes
Source: PLoS One. 2023 Sep 20;18(9):e0291662. doi: 10.1371/journal.pone.0291662 (PMC10511088; doi:10.1371/journal.pone.0291662)
Supplement: S1 Table — (XLSX) [file pone.0291662.s006.xlsx]

## Sheet: Sheet1
S1 Table. List of antibodies used in this study
Antibody	Flurochrome	Distributor	Catalog number	Clone	Dilution
CD7	PerCP-Cy5.5	BD Biosciences	561602	M-T701	1:100
CD13	PerCP-Cy5.5	BD Biosciences	561361	WM15	1:100
CD16	APC-Cy7	BioLegend	302018	3G8	1:100
CD19	FITC	BD Biosciences	555412	HIB19	1:50
CD33	PE	BD Biosciences	555450	WM53	1:50
CD34	APC	BD Biosciences	555824	581	1:50
CD41a	PE-Cy7	BD Biosciences	561424	HIP8	1:400
CD42b	PE	BD Biosciences	555473	HIP1	1:50
CD45	Per-CP	BD Biosciences	347464	2D1	1:50
CD45	APC-H7	BD Biosciences	560178	2D1	1:33
CD56	PE	BD Biosciences	347747	My31	1:5
CD61	PerCP-Cy5.5	BD Biosciences	564173	VI-PL2	1:400
CD71	FITC	BD Biosciences	555536	M-A712	1:50
CD235a	FITC	BD Biosciences	559943	GA-R2	1:100
*All antibodies used are mouse anti-human monoclonal antibodies. Antibodies were added to 100-μl cell aliquots which each contained 10–50 x 104 cells.
