# Supplementary material for: Myeloblasts transition to megakaryoblastic immunophenotypes over time in some patients with myelodysplastic syndromes
Source: PLoS One. 2023 Sep 20;18(9):e0291662. doi: 10.1371/journal.pone.0291662 (PMC10511088; doi:10.1371/journal.pone.0291662)
Supplement: S2 Table — (XLSX) [file pone.0291662.s007.xlsx]

## Sheet: Sheet1
S2 Table. Comparison of basic characteristics between CD41+ and CD41- patients.
Variable	CD41+ patients	CD41- patients	P value
Male/Female	9/3	51/11	0.6873
Age, yrs (range and median)	52-80 (64)	36-84 (70)	0.0573
Therapy-related (yes/no)	2/10	8/54	0.6611
Complex karyotype (yes/no)	8/4	14/47	0.0050
Monosomal karyotype (yes/no)	7/5	6/55	< 0.001
TP53 mutation (positive/negative)	3/9	8/54	0.3710
Number of AZA cycles*	0-23 (6)	0-38 (10)	0.2170
*Median and range of AZA cycles administered up to the time of CD41-positivity in CD41+ patients and up to the last flow cytometry analysis in CD41- patients.
